# Supplementary material for: Syndromic Surveillance in Public Health Emergencies: A Systematic Analysis of Cases Related to Exposure to 2023 Floodwaters in Romagna, Italy
Source: Healthcare (Basel). 2024 Sep 3;12(17):1760. doi: 10.3390/healthcare12171760 (PMC11395706; doi:10.3390/healthcare12171760)
Supplement: Supplementary file 1 [file healthcare-12-01760-s001.zip]

Archive with 1 entries (1 files):
- healthcare-3180886-supplementary.pdf
